# Supplementary material for: Modulation of Behavioral, Biochemical, Immunomodulatory, and Transcriptional Profiles by the Strain Limosilactobacillus fermentum U-21 in Combined Model of Parkinson’s Disease in Wistar Rats
Source: Int J Mol Sci. 2025 Dec 31;27(1):446. doi: 10.3390/ijms27010446 (PMC12786881; doi:10.3390/ijms27010446)
Supplement: Supplementary file 1 [file ijms-27-00446-s001.zip]

Archive with 1 entries (1 files):
- ijms-4042373-supplementary.pdf
